# Supplementary material for: Nanopore Data-Driven T2T Genome Assemblies of Colletotrichum lini Strains
Source: J Fungi (Basel). 2024 Dec 16;10(12):874. doi: 10.3390/jof10120874 (PMC11679667; doi:10.3390/jof10120874)
Supplement: Supplementary file 1 [file jof-10-00874-s001.zip › Table_S3_2024-12-02.xlsx]

## Sheet: Table S3
Table S3. QUAST and BUSCO statistics of Colletotrichum lini strains #394-2, #390-3, #391-4, and #655-1 draft and final genome assemblies.
Assembly	# contigs (>= 0 bp)	# contigs (>= 1000 bp)	# contigs (>= 5000 bp)	# contigs (>= 10000 bp)	# contigs (>= 25000 bp)	# contigs (>= 50000 bp)	Total length (>= 0 bp)	Total length (>= 1000 bp)	Total length (>= 5000 bp)	Total length (>= 10000 bp)	Total length (>= 25000 bp)	Total length (>= 50000 bp)	# contigs	Largest contig	Total length	Reference length	GC (%)	Reference GC (%)	N50	NG50	N75	NG75	L50	LG50	L75	LG75	# misassemblies	# misassembled contigs	Misassembled contigs length	# local misassemblies	# scaffold gap ext. mis.	# scaffold gap loc. mis.	# unaligned mis. contigs	# unaligned contigs	Unaligned length	Genome fraction (%)	Duplication ratio	# N's per 100 kbp	# mismatches per 100 kbp	# indels per 100 kbp	# genomic features	Largest alignment	Total aligned length	NA50	NGA50	LA50	LGA50		BUSCO C, %
C. lini strains #394-2, #390-3, #391-4, and #655-1 genome assemblies produced by Hifiasm
Cl394-2_Hifiasm	14	14	14	14	14	14	53621026	53621026	53621026	53621026	53621026	53621026	14	6742816	53621026	50716103	54.01	54.41	5777415	5777415	4434238	4434238	5	5	7	7	1568	8	43701900	17726	0	0	5	0 + 14 part	23637355	56.692	1.043	0	4461.53	155.91	55138 + 24100 part	441029	29983770	1673	2436	1668	907		96.4
Cl390-3_Hifiasm	13	13	13	13	13	13	54437866	54437866	54437866	54437866	54437866	54437866	13	7155981	54437866	50716103	54.02	54.41	5761530	6202045	4895292	4895292	5	4	7	7	1699	8	44943430	17378	0	0	5	0 + 13 part	23965968	57.594	1.043	0	4376.81	167.44	57312 + 22382 part	643600	30471278	1810	3801	1542	711		96.7
Cl391-4_Hifiasm	14	14	14	14	14	14	54590651	54590651	54590651	54590651	54590651	54590651	14	6638565	54590651	50716103	53.99	54.41	5759730	6191660	4935718	4935718	5	4	7	7	1642	8	44404439	17371	0	0	5	1 + 13 part	24117154	57.587	1.043	0	4382.08	168.2	57270 + 22373 part	643763	30473193	1785	3905	1568	701		96.7
Cl655-1_Hifiasm	13	13	13	13	13	13	54656769	54656769	54656769	54656769	54656769	54656769	13	6645119	54656769	50716103	54.01	54.41	5849253	6213056	4951257	4951257	5	4	7	7	1643	8	44578714	17400	0	0	5	0 + 13 part	24176221	57.581	1.044	0	4382.42	168.18	57260 + 22378 part	483784	30480643	1785	3916	1587	705		96.7
C. lini strains #394-2, #390-3, #391-4, and #655-1 genome assemblies produced by Hifiasm and polished using Pilon (Illumina reads)
Cl394-2_Hifiasm-Pilon	14	14	14	14	14	14	53622507	53622507	53622507	53622507	53622507	53622507	14	6743011	53622507	50716103	54.02	54.41	5777627	5777627	4434354	4434354	5	5	7	7	1568	8	43703117	17011	0	0	5	0 + 14 part	23281959	57.394	1.042	0	4368.15	165.38	57054 + 22446 part	449736	30340618	1865	3102	1451	767		96.6
Cl390-3_Hifiasm-Pilon	13	13	13	13	13	13	54438348	54438348	54438348	54438348	54438348	54438348	13	7156078	54438348	50716103	54.02	54.41	5761607	6202147	4895343	4895343	5	4	7	7	1698	8	44943824	17375	0	0	5	0 + 13 part	23964792	57.596	1.043	0	4377.41	167.44	57318 + 22392 part	643610	30472941	1810	3801	1542	711		96.7
Cl391-4_Hifiasm-Pilon	14	14	14	14	14	14	54591538	54591538	54591538	54591538	54591538	54591538	14	6638706	54591538	50716103	53.99	54.41	5759874	6191806	4935806	4935806	5	4	7	7	1642	8	44405179	17370	0	0	5	1 + 13 part	24114332	57.579	1.044	0	4381.78	168.12	57294 + 22358 part	643672	30476904	1786	3914	1566	701		96.7
Cl655-1_Hifiasm-Pilon	13	13	13	13	13	13	54657639	54657639	54657639	54657639	54657639	54657639	13	6645249	54657639	50716103	54.01	54.41	5849364	6213274	4951234	4951234	5	4	7	7	1646	8	44579562	17399	0	0	5	0 + 13 part	24173908	57.566	1.044	0	4383.91	168.17	57278 + 22360 part	483791	30483836	1785	3916	1587	705		96.7
C. lini strains #394-2, #390-3, #391-4, and #655-1 genome assemblies produced by Canu (ONT uncorrected reads) and polished using Racon ×2 (ONT uncorrected reads) – Medaka (ONT uncorrected reads) – POLCA (Illumina reads)
Cl394-2_Canu-Racon ×2-Medaka-POLCA MG + FC *	13	13	13	13	13	12	53688040	53688040	53688040	53688040	53688040	53648951	13	6769048	53688040	50716103	54.04	54.41	5803347	6180526	4434153	4434153	5	4	7	7	1616	8	44561016	17434	0	0	4	0 + 13 part	23298138	57.444	1.043	0	4378.32	166.69	57116 + 22391 part	449575	30390036	1868	4018	1311	693		96.6
Cl390-3_Canu-Racon ×2-Medaka-POLCA	41	41	38	38	35	25	55824415	55824415	55811189	55811189	55770799	55347165	41	6637646	55824415	50716103	53.82	54.41	5775917	6185799	4202839	4891939	5	4	8	7	1671	17	45090741	17476	0	0	10	2 + 39 part	24813979	57.78	1.058	0	4386.98	169.09	57302 + 22394 part	643613	31010368	1749	5211	1679	637		96.8
Cl391-4_Canu-Racon ×2-Medaka-POLCA	54	54	46	37	29	17	55530864	55530864	55502071	55432934	55275122	54802873	54	6638205	55530864	50716103	53.87	54.41	5759580	6165900	4158201	4706527	5	4	8	7	1624	8	44310402	17375	0	0	10	34 + 20 part	24947716	57.642	1.046	0	4379.72	168.26	57296 + 22361 part	643686	30582867	1580	4188	1806	695		96.8
Cl655-1_Canu-Racon ×2-Medaka-POLCA	41	41	41	41	41	31	56219478	56219478	56219478	56219478	56219478	55810963	41	6645205	56219478	50716103	53.8	54.41	5104190	5104190	3564485	4180674	5	5	8	7	1621	15	44272862	17177	0	0	16	1 + 40 part	25139006	57.748	1.061	0	4383.26	168.38	57282 + 22360 part	483798	31080515	1500	4560	1950	678		96.6
	The used colors indicate estimations of the value quality: from bright green (best) to bright red (worst).
	Reference genome – Colletotrichum higginsianum IMI 349063 (NCBI Genome, GCA_001672515.1).
	Genomic features: “part” – partially covered features (an assembly contains at least 100 bp of a feature (CDS, exons, etc.) but not its whole sequence).
	BUSCO: C – complete, D – duplicated, F – fragmented.
	MG – assembly with only one copy of the mitochondrial genome.
	MG + FC – assembly with only one copy of the mitochondrial genome and without contigs smaller than 90 kb.
	* – NCBI Genome, GCA_043790985.1; NCBI BioProject, PRJNA929545.
[truncated: 2 more columns]
