# Supplementary material for: Nanopore Data-Driven T2T Genome Assemblies of Colletotrichum lini Strains
Source: J Fungi (Basel). 2024 Dec 16;10(12):874. doi: 10.3390/jof10120874 (PMC11679667; doi:10.3390/jof10120874)
Supplement: Supplementary file 1 [file jof-10-00874-s001.zip › Table_S1_2024-12-02.xlsx]

## Sheet: Table S1
Table S1. QUAST and BUSCO statistics of Colletotrichum lini strain #394-2 draft and polished genome assemblies.
Assembly	# contigs (>= 0 bp)	# contigs (>= 1000 bp)	# contigs (>= 5000 bp)	# contigs (>= 10000 bp)	# contigs (>= 25000 bp)	# contigs (>= 50000 bp)	Total length (>= 0 bp)	Total length (>= 1000 bp)	Total length (>= 5000 bp)	Total length (>= 10000 bp)	Total length (>= 25000 bp)	Total length (>= 50000 bp)	# contigs	Largest contig	Total length	Reference length	GC (%)	Reference GC (%)	N50	NG50	N75	NG75	L50	LG50	L75	LG75	# misassemblies	# misassembled contigs	Misassembled contigs length	# local misassemblies	# scaffold gap ext. mis.	# scaffold gap loc. mis.	# unaligned mis. contigs	# unaligned contigs	Unaligned length	Genome fraction (%)	Duplication ratio	# N's per 100 kbp	# mismatches per 100 kbp	# indels per 100 kbp	# genomic features	Largest alignment	Total aligned length	NA50	NGA50	LA50	LGA50		BUSCO C, %
Previously obtained complete C. lini strain #394-2 genome assembly produced by Canu (ONT uncorrected reads) and polished using Racon ×2 (ONT uncorrected reads) – Medaka (ONT uncorrected reads) – POLCA (Illumina reads), each step
Cl394-2_Canu	25	25	24	24	20	16	54115078	54115078	54112877	54112877	54058439	53931010	25	6767848	54115078	50716103	53.97	54.41	5801686	6179274	4433356	4433356	5	4	7	7	1625	9	44641194	17487	0	0	6	3 + 22 part	23619262	57.428	1.047	0	4389.67	167.28	56756 + 22744 part	449527	30495946	1867	4144	1404	685		96.3
Cl394-2_Canu-Racon	25	25	24	24	20	16	54125863	54125863	54123811	54123811	54069410	53943065	25	6769165	54125863	50716103	53.98	54.41	5803517	6180737	4434221	4434221	5	4	7	7	1625	9	44652755	17435	0	0	6	3 + 22 part	23619777	57.493	1.046	0	4382.23	167.36	56992 + 22534 part	449929	30506221	1867	4184	1397	683		96.4
Cl394-2_Canu-Racon ×2	25	25	24	24	20	16	54122948	54122948	54121167	54121167	54067289	53941752	25	6768488	54122948	50716103	53.98	54.41	5803265	6180516	4434157	4434157	5	4	7	7	1617	9	44651713	17440	0	0	6	3 + 22 part	23622566	57.52	1.046	0	4381.83	167.16	56994 + 22515 part	449903	30500514	1867	4188	1397	684		96.5
Cl394-2_Canu-Racon ×2-Medaka	25	25	24	24	20	16	54126252	54126252	54124471	54124471	54070098	53944546	25	6769165	54126252	50716103	53.98	54.41	5803462	6180634	4434214	4434214	5	4	7	7	1626	9	44652437	17452	0	0	7	3 + 22 part	23616128	57.496	1.046	0	4379.91	166.97	57088 + 22441 part	450089	30510261	1867	4212	1395	681		96.6
Cl394-2_Canu-Racon ×2-Medaka-POLCA	25	25	24	24	20	16	54125376	54125376	54123595	54123595	54069222	53943669	25	6769048	54125376	50716103	53.98	54.41	5803347	6180526	4434153	4434153	5	4	7	7	1623	9	44651701	17441	0	0	7	3 + 22 part	23615240	57.485	1.047	0	4381.48	166.89	57118 + 22394 part	449575	30510273	1867	4212	1394	681		96.6
Cl394-2_Canu-Racon ×2-Medaka-POLCA MG + FC *	13	13	13	13	13	12	53688040	53688040	53688040	53688040	53688040	53648951	13	6769048	53688040	50716103	54.04	54.41	5803347	6180526	4434153	4434153	5	4	7	7	1616	8	44561016	17434	0	0	4	0 + 13 part	23298138	57.444	1.043	0	4378.32	166.69	57116 + 22391 part	449575	30390036	1868	4018	1311	693		96.6
C. lini strain #394-2 genome assemblies produced by Hifiasm and Verkko
Cl394-2_Hifiasm	14	14	14	14	14	14	53621026	53621026	53621026	53621026	53621026	53621026	14	6742816	53621026	50716103	54.01	54.41	5777415	5777415	4434238	4434238	5	5	7	7	1568	8	43701900	17726	0	0	5	0 + 14 part	23637355	56.692	1.043	0	4461.53	155.91	55138 + 24100 part	441029	29983770	1673	2436	1668	907		96.4
Cl394_2_Verkko	39	39	39	39	35	24	54155147	54155147	54155147	54155147	54095079	53699519	39	6729799	54155147	50716103	54.05	54.41	4414335	4414335	3341665	3581467	5	5	9	8	1354	9	40390084	15691	0	0	26	0 + 39 part	23686484	57.408	1.046	0	4287.91	160.84	57058 + 22458 part	449961	30468703	1328	1901	2220	1191		96.7
C. lini strain #394-2 genome assembly produced by Hifiasm and polished using Racon ×2 (ONT uncorrected reads) – Medaka (ONT uncorrected reads) – POLCA (Illumina reads), each step
Cl394-2_Hifiasm-Racon	14	14	14	14	14	14	53622923	53622923	53622923	53622923	53622923	53622923	14	6743086	53622923	50716103	54.03	54.41	5777851	5777851	4433424	4433424	5	5	7	7	1567	8	43705049	17004	0	0	5	0 + 14 part	23267020	57.41	1.043	0	4362.83	166.18	57022 + 22498 part	449824	30355967	1866	3124	1440	762		96.5
Cl394-2_Hifiasm-Racon ×2	14	14	14	14	14	14	53624528	53624528	53624528	53624528	53624528	53624528	14	6742673	53624528	50716103	54.03	54.41	5778093	5778093	4435570	4435570	5	5	7	7	1564	8	43705282	17002	0	0	5	0 + 14 part	23267223	57.394	1.043	0	4364.18	166.19	57002 + 22512 part	449919	30357363	1866	3125	1439	761		96.6
Cl394-2_Hifiasm-Racon ×2-Medaka	14	14	14	14	14	14	53625701	53625701	53625701	53625701	53625701	53625701	14	6743528	53625701	50716103	54.03	54.41	5777810	5777810	4434337	4434337	5	5	7	7	1566	8	43707854	16995	0	0	5	0 + 14 part	23260988	57.411	1.043	0	4359.99	166.04	57130 + 22384 part	450120	30364781	1866	3136	1435	758		96.7
Cl394-2_Hifiasm-Racon ×2-Medaka-POLCA	14	14	14	14	14	14	53624774	53624774	53624774	53624774	53624774	53624774	14	6743400	53624774	50716103	54.03	54.41	5777737	5777737	4434274	4434274	5	5	7	7	1563	8	43707096	16977	0	0	5	0 + 14 part	23260645	57.424	1.043	0	4361.22	165.9	57154 + 22356 part	449823	30364197	1866	3136	1435	758		96.7
C. lini strain #394-2 genome assembly produced by Hifiasm and polished with corrected ONT reads
Cl394-2_Hifiasm-Racon_corr_ONT	14	14	14	14	14	14	53631240	53631240	53631240	53631240	53631240	53631240	14	6744477	53631240	50716103	54.02	54.41	5781021	5781021	4433129	4433129	5	5	7	7	1564	8	43713232	16985	0	0	5	0 + 14 part	23275169	57.38	1.043	0	4361.51	166.08	57064 + 22448 part	449963	30356143	1866	3124	1440	760		96.6
Cl394-2_Hifiasm-Racon ×2_corr_ONT	14	14	14	14	14	14	53634962	53634962	53634962	53634962	53634962	53634962	14	6745384	53634962	50716103	54.03	54.41	5781564	5781564	4434253	4434253	5	5	7	7	1562	8	43715419	16980	0	0	5	0 + 14 part	23276835	57.401	1.043	0	4360.58	166.05	57072 + 22446 part	449481	30358190	1866	3125	1440	759		96.6
Cl394-2_Hifiasm-Racon ×2-Medaka_corr_ONT	14	14	14	14	14	14	53627516	53627516	53627516	53627516	53627516	53627516	14	6744593	53627516	50716103	54.03	54.41	5778820	5778820	4434255	4434255	5	5	7	7	1562	8	43708479	16991	0	0	5	0 + 14 part	23269597	57.415	1.043	0	4360.67	165.84	57076 + 22442 part	450137	30357989	1866	3124	1439	760		96.6
Cl394-2_Hifiasm-Medaka_corr_ONT	14	14	14	14	14	14	53621238	53621238	53621238	53621238	53621238	53621238	14	6742861	53621238	50716103	54.02	54.41	5777484	5777484	4434163	4434163	5	5	7	7	1562	8	43702166	16994	0	0	5	0 + 14 part	23266501	57.397	1.043	0	4361.63	165.82	57068 + 22446 part	450135	30354797	1866	3124	1439	760		96.6
C. lini strain #394-2 genome assembly produced by Hifiasm and polished with uncorrected ONT and Illumina reads
Cl394-2_Hifiasm-Racon ×2-Medaka-Pilon	14	14	14	14	14	14	53623937	53623937	53623937	53623937	53623937	53623937	14	6743204	53623937	50716103	54.03	54.41	5777697	5777697	4434256	4434256	5	5	7	7	1565	8	43706294	16995	0	0	5	0 + 14 part	23264932	57.421	1.042	0	4360.02	165.63	57136 + 22372 part	449730	30359074	1866	3125	1438	760		96.7
Cl394-2_Hifiasm-Medaka	14	14	14	14	14	14	53623858	53623858	53623858	53623858	53623858	53623858	14	6743164	53623858	50716103	54.03	54.41	5777753	5777753	4434421	4434421	5	5	7	7	1559	8	43704329	16994	0	0	5	0 + 14 part	23269686	57.414	1.042	0	4359.99	165.85	57072 + 22424 part	449792	30354233	1866	3125	1438	760		96.6
Cl394_2_Hifiasm-Racon-Medaka	14	14	14	14	14	14	53622877	53622877	53622877	53622877	53622877	53622877	14	6743040	53622877	50716103	54.03	54.41	5777656	5777656	4433479	4433479	5	5	7	7	1559	8	43704899	16987	0	0	5	0 + 14 part	23264961	57.402	1.043	0	4360.58	165.81	57120 + 22390 part	449655	30357986	1866	3132	1436	759		96.7
Cl394-2_Hifiasm-Medaka-Pilon	14	14	14	14	14	14	53624425	53624425	53624425	53624425	53624425	53624425	14	6743234	53624425	50716103	54.03	54.41	5777854	5777854	4434468	4434468	5	5	7	7	1560	8	43704786	16996	0	0	5	0 + 14 part	23269836	57.411	1.043	0	4361.12	165.52	57104 + 22400 part	449735	30354651	1866	3124	1439	761		96.6
C. lini strain #394-2 genome assembly produced by Hifiasm and polished with Illumina reads
Cl394-2_Hifiasm-POLCA	14	14	14	14	14	14	53623659	53623659	53623659	53623659	53623659	53623659	14	6743159	53623659	50716103	54.01	54.41	5777713	5777713	4434391	4434391	5	5	7	7	1563	8	43704174	17722	0	0	5	0 + 14 part	23638461	56.691	1.043	0	4461.59	155.65	55208 + 24028 part	440892	29985297	1673	2436	1667	906		96.5
Cl394-2_Hifiasm-Racon (Illumina)	14	14	14	14	14	14	53574618	53574618	53574618	53574618	53574618	53574618	14	6737547	53574618	50716103	54.01	54.41	5771863	5771863	4429994	4429994	5	5	7	7	1564	8	43663837	17749	0	0	5	0 + 14 part	23581574	56.707	1.043	0	4440.56	156.8	55274 + 23920 part	450769	29993131	1701	2486	1619	881		96.4
Cl394-2_Hifiasm-Polypolish	14	14	14	14	14	14	53622380	53622380	53622380	53622380	53622380	53622380	14	6743002	53622380	50716103	54.01	54.41	5777570	5777570	4434327	4434327	5	5	7	7	1563	8	43703055	17729	0	0	5	0 + 14 part	23634621	56.694	1.043	0	4462.05	155.73	55210 + 24040 part	441264	29987866	1673	2438	1666	905		96.5
Cl394-2_Hifiasm-Pilon	14	14	14	14	14	14	53622507	53622507	53622507	53622507	53622507	53622507	14	6743011	53622507	50716103	54.02	54.41	5777627	5777627	4434354	4434354	5	5	7	7	1568	8	43703117	17011	0	0	5	0 + 14 part	23281959	57.394	1.042	0	4368.15	165.38	57054 + 22446 part	449736	30340618	1865	3102	1451	767		96.6
Cl394-2_Hifiasm-HyPo	14	14	14	14	14	14	53623730	53623730	53623730	53623730	53623730	53623730	14	6743139	53623730	50716103	54.01	54.41	5777752	5777752	4434422	4434422	5	5	7	7	1565	8	43704211	17721	0	0	5	0 + 14 part	23635187	56.674	1.043	0	4462.5	155.77	55228 + 24012 part	440622	29988643	1673	2438	1666	905		96.5
Cl394-2_Hifiasm-NextPolish	14	14	14	14	14	14	53624608	53624608	53624608	53624608	53624608	53624608	14	6743286	53624608	50716103	54.01	54.41	5777825	5777825	4434460	4434460	5	5	7	7	1566	8	43705016	17731	0	0	5	0 + 14 part	23637837	56.676	1.043	0	4461.31	155.69	55214 + 24024 part	440528	29986869	1673	2438	1667	905		96.5
	The used colors indicate estimations of the value quality: from bright green (best) to bright red (worst).
	Reference genome – Colletotrichum higginsianum IMI 349063 (NCBI Genome, GCA_001672515.1).
	Genomic features: “part” – partially covered features (an assembly contains at least 100 bp of a feature (CDS, exons, etc.) but not its whole sequence).
	BUSCO: C – complete, D – duplicated, F – fragmented.
	MG – assembly with only one copy of the mitochondrial genome.
	MG + FC – assembly with only one copy of the mitochondrial genome and without contigs smaller than 90 kb.
	* – NCBI Genome, GCA_043790985.1; NCBI BioProject, PRJNA929545.
[truncated: 2 more columns]
