# Supplementary material for: Nanopore Data-Driven T2T Genome Assemblies of Colletotrichum lini Strains
Source: J Fungi (Basel). 2024 Dec 16;10(12):874. doi: 10.3390/jof10120874 (PMC11679667; doi:10.3390/jof10120874)
Supplement: Supplementary file 1 [file jof-10-00874-s001.zip › Table_S2_2024-12-02.xlsx]

## Sheet: Table S2
Table S2. QUAST and BUSCO statistics of Colletotrichum lini strain #390-3 draft and polished genome assemblies.
Assembly	# contigs (>= 0 bp)	# contigs (>= 1000 bp)	# contigs (>= 5000 bp)	# contigs (>= 10000 bp)	# contigs (>= 25000 bp)	# contigs (>= 50000 bp)	Total length (>= 0 bp)	Total length (>= 1000 bp)	Total length (>= 5000 bp)	Total length (>= 10000 bp)	Total length (>= 25000 bp)	Total length (>= 50000 bp)	# contigs	Largest contig	Total length	Reference length	GC (%)	Reference GC (%)	N50	NG50	N75	NG75	L50	LG50	L75	LG75	# misassemblies	# misassembled contigs	Misassembled contigs length	# local misassemblies	# scaffold gap ext. mis.	# scaffold gap loc. mis.	# unaligned mis. contigs	# unaligned contigs	Unaligned length	Genome fraction (%)	Duplication ratio	# N's per 100 kbp	# mismatches per 100 kbp	# indels per 100 kbp	# genomic features	Largest alignment	Total aligned length	NA50	NGA50	LA50	LGA50		BUSCO C, %
C. lini strain #390-3 genome assemblies produced by Hifiasm and Verkko
Cl390-3_Verkko	98	98	98	98	78	43	57187130	57187130	57187130	57187130	56845299	55595992	98	6624768	57187130	50716103	54.13	54.41	3342306	3387795	1867217	2566893	6	5	12	10	1302	17	38430037	15514	0	0	36	0 + 96 part	25056057	57.821	1.096	0	4405.92	165.62	57474 + 22254 part	643592	32130961	925	2192	3210	1030		96.8
Cl390-3_Hifiasm	13	13	13	13	13	13	54437866	54437866	54437866	54437866	54437866	54437866	13	7155981	54437866	50716103	54.02	54.41	5761530	6202045	4895292	4895292	5	4	7	7	1699	8	44943430	17378	0	0	5	0 + 13 part	23965968	57.594	1.043	0	4376.81	167.44	57312 + 22382 part	643600	30471278	1810	3801	1542	711		96.7
C. lini strain #390-3 genome assembly produced by Hifiasm and polished using Racon ×2 (ONT uncorrected reads) – Medaka (ONT uncorrected reads) – POLCA (Illumina reads), each step, or Pilon (Illumina reads)
Cl390-3_Hifiasm-Racon	13	13	13	13	13	13	54436822	54436822	54436822	54436822	54436822	54436822	13	7155660	54436822	50716103	54.02	54.41	5762402	6202269	4893502	4893502	5	4	7	7	1699	8	44944973	17409	0	0	5	0 + 13 part	23975849	57.57	1.043	0	4380.19	168.48	56932 + 22736 part	643523	30460360	1788	3727	1551	715		96.5
Cl390-3_Hifiasm-Racon ×2	13	13	13	13	13	13	54435159	54435159	54435159	54435159	54435159	54435159	13	7154816	54435159	50716103	54.02	54.41	5761978	6202122	4893071	4893071	5	4	7	7	1700	8	44944664	17445	0	0	5	0 + 13 part	23985326	57.558	1.043	0	4376.68	167.87	56940 + 22768 part	633262	30449225	1786	3727	1557	718		96.3
Cl390-3_Hifiasm-Racon ×2-Medaka	13	13	13	13	13	13	54432793	54432793	54432793	54432793	54432793	54432793	13	7155296	54432793	50716103	54.02	54.41	5761996	6202113	4890569	4890569	5	4	7	7	1697	8	44944244	17385	0	0	5	0 + 13 part	23960535	57.605	1.043	0	4376.02	167.81	57286 + 22420 part	643231	30471652	1814	3823	1534	707		96.7
Cl390-3_Hifiasm-Racon ×2-Medaka-POLCA	13	13	13	13	13	13	54431583	54431583	54431583	54431583	54431583	54431583	13	7155140	54431583	50716103	54.02	54.41	5761814	6201968	4890504	4890504	5	4	7	7	1698	8	44943193	17387	0	0	5	0 + 13 part	23964490	57.575	1.043	0	4378.69	167.63	57308 + 22392 part	643616	30466477	1813	3809	1537	709		96.7
Cl390-3_Hifiasm-Racon-Medaka	13	13	13	13	13	13	54431942	54431942	54431942	54431942	54431942	54431942	13	7155404	54431942	50716103	54.02	54.41	5761885	6201825	4891500	4891500	5	4	7	7	1697	8	44942185	17375	0	0	5	0 + 13 part	23959066	57.595	1.043	0	4377.48	167.67	57306 + 22386 part	643621	30472259	1815	3810	1535	708		96.7
Cl390-3_Hifiasm-Pilon	13	13	13	13	13	13	54438348	54438348	54438348	54438348	54438348	54438348	13	7156078	54438348	50716103	54.02	54.41	5761607	6202147	4895343	4895343	5	4	7	7	1698	8	44943824	17375	0	0	5	0 + 13 part	23964792	57.596	1.043	0	4377.41	167.44	57318 + 22392 part	643610	30472941	1810	3801	1542	711		96.7
C. lini strain #390-3 genome assembly produced by Canu (ONT uncorrected reads) and polished using Racon ×2 (ONT uncorrected reads) – Medaka (ONT uncorrected reads) – POLCA (Illumina reads), each step
Cl390-3_Canu	41	41	38	38	35	26	55834220	55834220	55821550	55821550	55781373	55401391	41	6636719	55834220	50716103	53.81	54.41	5774276	6184343	4201940	4891465	5	4	8	7	1664	17	45093857	17441	0	0	11	2 + 39 part	24802497	57.849	1.058	0	4386.41	169.48	57154 + 22541 part	644183	31031646	1752	5182	1675	634		96.6
Cl390-3_Canu-Racon	41	41	38	38	35	26	55837208	55837208	55824527	55824527	55784707	55408877	41	6638108	55837208	50716103	53.82	54.41	5776102	6185735	4203285	4892328	5	4	8	7	1669	17	45101912	17522	0	0	11	2 + 39 part	24829360	57.799	1.058	0	4383.08	169.75	56922 + 22787 part	633724	31007772	1723	5171	1689	641		96.5
Cl390-3_Canu-Racon ×2	41	41	38	38	35	25	55826803	55826803	55813809	55813809	55773382	55353770	41	6637815	55826803	50716103	53.82	54.41	5775959	6186098	4203150	4892086	5	4	8	7	1672	17	45095378	17525	0	0	11	1 + 40 part	24821835	57.779	1.058	0	4387.56	169.84	56950 + 22736 part	633335	31004900	1725	5171	1689	639		96.4
Cl390-3_Canu-Racon ×2-Medaka	41	41	38	38	35	25	55825626	55825626	55812400	55812400	55772010	55348376	41	6637813	55825626	50716103	53.82	54.41	5776039	6185942	4202937	4892019	5	4	8	7	1669	17	45091746	17481	0	0	10	2 + 39 part	24814263	57.81	1.058	0	4385.3	169.19	57278 + 22428 part	643229	31011295	1750	5231	1678	636		96.8
Cl390-3_Canu-Racon ×2-Medaka-POLCA	41	41	38	38	35	25	55824415	55824415	55811189	55811189	55770799	55347165	41	6637646	55824415	50716103	53.82	54.41	5775917	6185799	4202839	4891939	5	4	8	7	1671	17	45090741	17476	0	0	10	2 + 39 part	24813979	57.78	1.058	0	4386.98	169.09	57302 + 22394 part	643613	31010368	1749	5211	1679	637		96.8
	The used colors indicate estimations of the value quality: from bright green (best) to bright red (worst).
	Reference genome – Colletotrichum higginsianum IMI 349063 (NCBI Genome, GCA_001672515.1).
	Genomic features: “part” – partially covered features (an assembly contains at least 100 bp of a feature (CDS, exons, etc.) but not its whole sequence).
	BUSCO: C – complete, D – duplicated, F – fragmented.
[truncated: 2 more columns]
